# Supplementary material for: Abundant clock proteins point to missing molecular regulation in the plant circadian clock
Source: Mol Syst Biol. 2025 Feb 20;21(4):361–89. doi: 10.1038/s44320-025-00086-5 (PMC11965494; doi:10.1038/s44320-025-00086-5)
Supplement: Supplementary file 2 — Table EV1 [file 44320_2025_86_MOESM2_ESM.xlsx]

## Sheet: Table EV1 SimpleModel
Table EV1
Estimated translation s and degradation k parameters for the simple protein model.
kdark is not applicable (NA) for proteins with light-insensitive degradation.
Protein	ORF (codons)	s (proteins per mRNA per hour)	k or klight (per hour)	kdark (per hour)
LHY	646	167.1	0.39	NA
CCA1	609	177.3	0.2	NA
PRR9	468	230.7	0.3	2.55
PRR7	727	148.5	3.79	2.55
PRR5	558	193.5	4.15	1.38
TOC1	618	174.75	0.6	NA
LUX	323	334.36	0.189	NA
ELF4	111	972.97	0.521	NA
ELF3	695	155.39	0.08	NA
