# Supplementary material for: Abundant clock proteins point to missing molecular regulation in the plant circadian clock
Source: Mol Syst Biol. 2025 Feb 20;21(4):361–89. doi: 10.1038/s44320-025-00086-5 (PMC11965494; doi:10.1038/s44320-025-00086-5)
Supplement: Supplementary file 3 — Table EV2 [file 44320_2025_86_MOESM3_ESM.xlsx]

## Sheet: EV2 U2019.5
Table EV2
Parameter values of the U2019.5 model, and corresponding nuclear concentrations for Kd parameters g1-g16
Parameter ID	Value	Native unit	Nuclear concentration (M)
cEG	0.00381491	mol/cell				Volume (L)
cGn_tot	471.886	mol/cell			nuclei, Koffler 2013	1.168e-13
dZG	29717.8				nuclei, Tirichine 2009	1.12533e-13
g1	6709.15	mol/cell	9.71584e-08		mean nuclear volume	1.14667e-13
g10	67504.9	mol/cell	9.7757e-07		Avogadro's number
g11	59994.4	mol/cell	8.68807e-07		6.02214e+23	6.90538e+10
g12	16905.5	mol/cell	2.44816e-07
g13	81139.5	mol/cell	1.17502e-06
g14	206.416	mol/cell	2.9892e-09
g15	42247.3	mol/cell	6.11803e-07
g16	28140.7	mol/cell	4.07518e-07
g2	595.534	mol/cell	8.6242e-09
g3	44194.9	mol/cell	6.40007e-07
g4	451.307	mol/cell	6.53559e-09
g5	20979	mol/cell	3.03807e-07
g6	24508.1	mol/cell	3.54913e-07
g7	5921.58	mol/cell	8.57531e-08
g8	407.963	mol/cell	5.9079e-09
g9	33341.6	mol/cell	4.82835e-07
ge3	1	-
gl	1	-
gm3	1	-
gm4	1	-
gm5	1	-
gm7	1	-
gm9	1	-
gmg	1	-
gml	1	-
gmt	1	-
gp7	1	-
L	1	-
m1	0.472478	1/h
m10	4.16475	1/h
m11	1	1/h
m12	1.51873	1/h
m13	0.500914	1/h
m14	0.44088	1/h
m15	0.982635	1/h
m16	0.63251	1/h
m17	0.60661	1/h
m18	4.17528	1/h
m19	1.185	1/h
m2	0.270383	1/h
m20	1.23925	1/h
m21	0.0800305	1/h
m22	0.0624119	1/h
m23	1.48058	1/h
m24	0.0766745	1/h
m26	0.412244	1/h
m27	0.1	1/h
m29	15.4767	1/h
m3	0.209727	1/h
m30	13.0723	1/h
m31	0.3	1/h
m32	0.177867	1/h
m33	13	1/h
m34	0.639826	1/h
m35	0.247772	1/h
m36	0.0988628	1/h
m37	0.638671	1/h
m39	0.394231	1/h
m4	0.2	1/h
m5	0.365604	1/h
m6	0.106923	1/h
m7	0.202205	1/h
m8	0.386559	1/h
m9	5.23629	1/h
n1	1012.38	transcript/h
n10	5.01513	transcript/h
n11	6.69497	transcript/h
n12	1047.34	transcript/h
n13	123.398	transcript/h
n14	0.1	transcript/h
n2	74.5203	transcript/h
n3	17.903	transcript/h
n4	3.79396	transcript/h
n5	0.23	transcript/h
n6	20	transcript/h
n7	14.2168	transcript/h
n8	18.4037	transcript/h
n9	5.885	transcript/h
p1	97.9092	protein/mRNA*h
p10	3785.33	protein/mRNA*h
p11	310.102	protein/mRNA*h
p12	0.00102394	protein/mRNA*h
p13	0.0765571	protein/mRNA*h
p14	8067.53	protein/mRNA*h
p15	3	protein/mRNA*h
p16	779.164	protein/mRNA*h
p17	0.0021423	protein/mRNA*h
p18	0.23691	protein/mRNA*h
p19	1.69252	protein/mRNA*h
p2	135.121	protein/mRNA*h
p20	0.085715	protein/mRNA*h
p21	2.65391	protein/mRNA*h
p23	145.407	protein/mRNA*h
p24	11.2645	protein/mRNA*h
p25	0.000596694	protein/mRNA*h
p26	6.03986e-06	protein/mRNA*h
p27	778.696	protein/mRNA*h
p28	21.5198	protein/mRNA*h
p29	0.305804	protein/mRNA*h
p3	15230.7	protein/mRNA*h
p31	0.140796	protein/mRNA*h
p4	421.239	protein/mRNA*h
p5	0.000354705	protein/mRNA*h
p6	0.6	protein/mRNA*h
p7	0.3	protein/mRNA*h
p8	501.185	protein/mRNA*h
p9	1306.04	protein/mRNA*h
q1	224.07	transcript/[A.U.L.*A.U.cP*h]
q2	149.394	transcript/[A.U.L.*A.U.cP*h]
q3	175.758	transcript/[A.U.L.*A.U.cP*h]
A.U.L	Arbitrary Units of Light
A.U.cP	Arbitrary Units of cP (proposed as PhyA)
