# Supplementary material for: Abundant clock proteins point to missing molecular regulation in the plant circadian clock
Source: Mol Syst Biol. 2025 Feb 20;21(4):361–89. doi: 10.1038/s44320-025-00086-5 (PMC11965494; doi:10.1038/s44320-025-00086-5)
Supplement: Supplementary file 4 — Table EV3 [file 44320_2025_86_MOESM4_ESM.xlsx]

## Sheet: EV3 U2020.5
Table EV3
Parameter values of the U2020.5 model, and corresponding nuclear concentrations for Kd parameters g1-g16
Parameter ID	Value	Native unit	Nuclear concentration (M)		Volume (L)
at1	0.0154025			nuclei, Koffler 2013	1.168e-13
at2	3.54004			nuclei, Tirichine 2009	1.12533e-13
at3	5.5383			mean nuclear volume	1.14667e-13
dZG	10277.7			Avogadro's number		M
g1	5397.82	mol/cell	7.81683e-08	6.02214e+23	6.90538e+10	1
g10t	557.85	mol/cell	8.07849e-09
g11t	5103.04	mol/cell	7.38995e-08
g12t	760115	mol/cell	1.10076e-05
g13t	18663.9	mol/cell	2.7028e-07
g14	151.101	mol/cell	2.18817e-09
g14t	294.253	mol/cell	4.26122e-09
g15	27125.2	mol/cell	3.92812e-07
g15t	684891	mol/cell	9.91823e-06
g16	20038.1	mol/cell	2.90182e-07
g1t	78571.3	mol/cell	1.13783e-06
g2	368.168	mol/cell	5.33161e-09
g2t	3.08428e+06	mol/cell	4.46649e-05
g3	67131.9	mol/cell	9.72168e-07
g3t	19.8636	mol/cell	2.87653e-10
g4t	3166.4	mol/cell	4.58542e-08
g5t	4.2665e+06	mol/cell	6.17851e-05
g6	18551.7	mol/cell	2.68656e-07
g6t	140.535	mol/cell	2.03515e-09
g7	836.055	mol/cell	1.21073e-08
g7t	1282.94	mol/cell	1.85789e-08
g8t	5871.51	mol/cell	8.50281e-08
g9t	64223	mol/cell	9.30043e-07
ge3	1	-
gl	1	-
gm3	1	-
gm4	1	-
gm5	1	-
gm7	1	-
gm9	1	-
gmg	1	-
gml	1	-
gmt	1	-
gp7	1	-
m1	0.670835	1/h
m10	15.6451	1/h
m11	1	1/h
m18	4.17967	1/h
m19	3.86136	1/h
m1t	0.466643	1/h
m2	0.0340413	1/h
m20	7.67121	1/h
m21	0.0242363	1/h
m26	0.479114	1/h
m27	0.1	1/h
m29	28.1321	1/h
m2t	0.326569	1/h
m3	0.182996	1/h
m30	3.14047	1/h
m31	0.3	1/h
m32	0.089501	1/h
m33	13	1/h
m34	0.520002	1/h
m35	0.251701	1/h
m36	0.154174	1/h
m37	1.05942	1/h
m39	0.550029	1/h
m3t	16.2012	1/h
m4t	0.222189	1/h
m9	7.65601	1/h
mp1t	0.485683	1/h
mp2t	1.00501	1/h
mp3t	19.9338	1/h
mp4t	0.496268	1/h
mp5t	0.000635713	1/h
mp6t	0.0799696	1/h
mp7t	0.0536273	1/h
mp8t	0.358599	1/h
n1	202.99	transcript/h
n12	1143.99	transcript/h
n13	130.718	transcript/h
n14	0.1	transcript/h
n3	16.1089	transcript/h
n5	0.23	transcript/h
n6	20	transcript/h
nt1	7.13677	transcript/h
nt2	1853.85	transcript/h
nt3	81.8693	transcript/h
nt4	29.912	transcript/h
p1	87.7506	protein/mRNA*h
p11	241.368	protein/mRNA*h
p12	0.013768	protein/mRNA*h
p13	0.0205581	protein/mRNA*h
p14	3955.82	protein/mRNA*h
p15	3	protein/mRNA*h
p16	447.558	protein/mRNA*h
p17	0.00648611	protein/mRNA*h
p18	0.0717683	protein/mRNA*h
p19	2.37344	protein/mRNA*h
p1t	1459.4	protein/mRNA*h
p2	93.5844	protein/mRNA*h
p20	0.0794133	protein/mRNA*h
p21	12.6922	protein/mRNA*h
p23	86.325	protein/mRNA*h
p24	20.6054	protein/mRNA*h
p25	0.0196541	protein/mRNA*h
p26	5.73183e-06	protein/mRNA*h
p27	777.138	protein/mRNA*h
p28	8.87511	protein/mRNA*h
p29	0.166144	protein/mRNA*h
p2t	782.382	protein/mRNA*h
p3	21032.9	protein/mRNA*h
p31	0.16785	protein/mRNA*h
p3t	1203.03	protein/mRNA*h
p4t	239.729	protein/mRNA*h
p5t	0.00019965	protein/mRNA*h
p6	0.6	protein/mRNA*h
p7	0.3	protein/mRNA*h
q1	201.991	transcript/[A.U.L.*A.U.cP*h]
q2	152.478	transcript/[A.U.L.*A.U.cP*h]
q3t	126.949	transcript/[A.U.L.*A.U.cP*h]
A.U.L	Arbitrary Units of Light
A.U.cP	Arbitrary Units of cP (proposed as PhyA)
