# Supplementary material for: Abundant clock proteins point to missing molecular regulation in the plant circadian clock
Source: Mol Syst Biol. 2025 Feb 20;21(4):361–89. doi: 10.1038/s44320-025-00086-5 (PMC11965494; doi:10.1038/s44320-025-00086-5)
Supplement: Supplementary file 5 — Table EV4 [file 44320_2025_86_MOESM5_ESM.xlsx]

## Sheet: EV4 Kds
Table EV4
All DNA-binding dissociation constants (Kd) from models U2019.5 and U2020.5 simulation and derived from experimental data using EMA.
Kd's are listed by the simulated protein variable, such as cEC for the Evening Complex, the regulated variable, such as cE4m for ELF4 mRNA, and the name of the Kd parameter, such as g2. Kd/ChIP peaks, a possible calibration of the simulated Kd by the number of genomic regions bound in ChIP-seq data (columns M:O), see Discussion. Kd's derived using EMA from experimental data are listed, together w…
Model	Model regulator	Model target	parameter	Sim. Kd (copy number/cell)	M	Sim. Kd (nM)	Kd / ChIP peaks (nM)	nM/ChIP-peaks	EMA Kd (nM)	EMA z-score
U2019.5	cP9,cP7,cP5,cT	cLm	g1	6709.15	9.71584e-08	97.1584	3.59846	ND				Protein	Number of ChIP-seq peaks	reference
U2019.5	cEC	cE4m	g2	595.534	8.6242e-09	8.6242	0.179671	#REF!	1.67727	1.73329		CCA1	1548	Kamioka et al 2016 figure 4
U2019.5	cP9	cP7m	g11	59994.4	8.68807e-07	868.807	0.792707	ND				P9,7,5,TOC1	27	Liu T et al 2016 Figure 3
U2019.5	cEC	cGm	g14	206.416	2.9892e-09	2.9892	0.0622751	#REF!	2.49096	0.30365		TOC1	334	Liu T et al 2016 Figure 3
U2019.5	cP7	cP5m	g13	81139.5	1.17502e-06	1175.02	8.90166	ND				P5,TOC1	300	Liu T et al 2016 Figure 3
U2019.5	cEC	cP9m	g8	407.963	5.9079e-09	5.9079	0.123081	#REF!	2.54456	1.01611		LUX 22 ºC	48	Ezer D. et al 2017 figure 1
U2019.5	cEC	cTm	g4	451.307	6.53559e-09	6.53559	0.136158	#REF!	3.17039	0.234698		LUX 17 ºC	895	Ezer D. et al 2017 figure 1
U2019.5	cL	cE3m	g16	28140.7	4.07518e-07	407.518	0.263254	ND				P9	1096	Liu T et al 2016 Figure 3
U2019.5	cL	cE4m	g6	24508.1	3.54913e-07	354.913	0.229272	ND	0.253796	2.70213		P7	132	Liu T et al 2016 Figure 3
U2019.5	cL	cGm	g15	42247.3	6.11803e-07	611.803	0.395222	ND	0.576	1.27005
U2019.5	cL	cLUXm	g6	24508.1	3.54913e-07	354.913	0.23	ND	0.343695	2.02633
U2019.5	cL	cP9m	g9	33341.6	4.82835e-07	482.835	0.311909	ND	0.315747	2.23717
U2019.5	cL	cTm	g5	20979	3.03807e-07	303.807	0.196258	ND	0.406234	2.14673
U2019.5	cL+cLmod	cP7m	g10	67504.9	9.7757e-07	977.57	0.631505	ND	0.315747	2.23717
U2019.5	cLmod	cP5m	g12	16905.5	2.44816e-07	244.816	0.15815	ND
U2020.5	cP9,cP7,cP5,cT	cLm	g1	5397.82	7.81683e-08	78.1683	2.89512	ND
U2020.5	cEC	cE4m	g2	368.168	5.33161e-09	5.33161	0.111075	#DIV/0!	1.67727	1.73329
U2020.5	cT	cP5m	g11t	5103.04	7.38995e-08	73.8995	0.221256	ND
U2020.5	cEC	cGm	g14	151.101	2.18817e-09	2.18817	0.0455869	#DIV/0!	2.49096	0.30365
U2020.5	cEC	cLUXm	g10t	368.168	5.33161e-09	5.33161	0.111075		1.81221	0.994917
U2020.5	cEC	cP5m	g10t	557.85	8.07849e-09	8.07849	0.168302	#DIV/0!	2.87262	1.39269
U2020.5	cEC	cP7m	g6t	140.535	2.03515e-09	2.03515	0.042399	0.0154178	1.27236	2.16444
U2020.5	cEC	cP9m	g3t	19.8636	2.87653e-10	0.287653	0.00599278	#REF!	2.54456	1.01611
U2020.5	cT	cTm	g15t	684891	9.91823e-06	9918.23	29.6953	ND
U2020.5	cEC	cTm	g14t	294.253	4.26122e-09	4.26122	0.0887754	#DIV/0!	3.17039	0.234698
U2020.5	cL	cE3m	g16	20038.1	2.90182e-07	290.182	0.187456	ND
U2020.5	cL	cE4m	g6	18552.7	2.90182e-07	290.182	0.187456	ND	0.253796	2.70213
U2020.5	cL	cGm	g15	27125.2	3.92812e-07	392.812	0.253754	ND	0.576	1.27005
U2020.5	cL	cLUXm	g6	18551.7	2.68656e-07	268.656	0.173551	ND	0.343695	2.02633
U2020.5	cL	cP5m	g9t	64223	9.30043e-07	930.043	0.600803	ND	0.474594	2.06043
U2020.5	cP5,cT	cP9m	g4t	3166.4	4.58542e-08	45.8542	0.152847	ND
U2020.5	cL	cP7m	g5t	4.2665e+06	6.17851e-05	61785.1	39.9129	ND	0.315747	2.23717
U2020.5	cL	cP9m	g2t	3.08428e+06	4.46649e-05	44664.9	28.8533	ND	0.448941	2.1301
U2020.5	cL	cTm	g13t	18663.9	2.7028e-07	270.28	0.174599	ND	0.406234	2.14673
U2020.5	cLmod	cP5m	g8t	5871.51	8.50281e-08	85.0281	0.0549277	ND
U2020.5	cP5,cT	cP7m	g7t	1282.94	1.85789e-08	18.5789	0.0619296	ND
U2020.5	cLmod	cP9m	g1t	78571.3	1.13783e-06	1137.83	0.73503	ND
U2020.5	cLmod	cTm	g12t	760115	1.10076e-05	11007.6	7.11084	ND
