# Supplementary material for: Abundant clock proteins point to missing molecular regulation in the plant circadian clock
Source: Mol Syst Biol. 2025 Feb 20;21(4):361–89. doi: 10.1038/s44320-025-00086-5 (PMC11965494; doi:10.1038/s44320-025-00086-5)
Supplement: Supplementary file 6 — Table EV5 [file 44320_2025_86_MOESM6_ESM.xlsx]

## Sheet: EV5 genomic clones
Table EV5
Cloning of genomic fragments of clock genes for C-terminal fusions with NanoLUC-3FLAG-10His, basepair position relative to transcription start for the major transcript variant in TAIR10
Gene	Start	End
CCA1	-531	3043
LHY	-899	3877
PRR7	-1216	3692
TOC1	-1425	3110
LUX	-614	1917
ELF3	-1012	4141
