# Supplementary material for: Abundant clock proteins point to missing molecular regulation in the plant circadian clock
Source: Mol Syst Biol. 2025 Feb 20;21(4):361–89. doi: 10.1038/s44320-025-00086-5 (PMC11965494; doi:10.1038/s44320-025-00086-5)
Supplement: Supplementary file 7 — Table EV6 [file 44320_2025_86_MOESM7_ESM.xlsx]

## Sheet: EV6 primers
Table EV6
Primer sequences for genomic cloning of clock genes. Lower case script indicates overlaps for Gibson assembly, either with internal or with vector sequences.
Gene	Primer name	Primer sequence	Tm ºC	Cloning method
CCA1	CCA1for	AGTCTTCTACCCTTCATGCATGGTTAGC	60.2	Gateway
CCA1	attB1CCA1for	GTACAAAAAAGCAGGCTTAAGTCTTCTACCCTTCATGCATGGTTAGC	60.2	Gateway
CCA1	CCA1rev	TGTGGAAGCTTGAGTTTCCAACCGC	61.9	Gateway
CCA1	attB2CCA1rev	CAAGAAAGCTGGGTTTGTGGAAGCTTGAGTTTCCAACCGC	61.9	Gateway
LHY	LHYfor	TTTTGGAATAATTTCGGTTATTTCAATTAGATTCGGGTAGT	60.3	Gateway
LHY	attB1LHYfor	GTACAAAAAAGCAGGCTTATTTTGGAATAATTTCGGTTATTTCA	50.5	Gateway
LHY	LHYrev	TGTAGAAGCTTCTCCTTCCAATCGAAGC	60.4	Gateway
LHY	attB2LHYrev	CAAGAAAGCTGGGTTTGTAGAAGCTTCTCCTTCC	50	Gateway
TOC1	TOC1for	GAGATCGCTCGGCTCAACAACAATATAT	59.1	Gateway
TOC1	attB1TOC1for	GTACAAAAAAGCAGGCTTAGAGATCGCTCGGCTCAACAACAATATAT	59.1	Gateway
TOC1	TOC1rev	AGTTCCCAAAGCATCATCCTGAGGAG	60.1	Gateway
TOC1	attB2TOC1rev	CAAGAAAGCTGGGTTAGTTCCCAAAGCATCATCCTGAGGAG	60.1	Gateway
PRR7	PRR7for	CGTCGGTGTAGAAGAGATCACGCTTAG	60.5	Gateway
PRR7	attB1PRR7for	GTACAAAAAAGCAGGCTTACGTCGGTGTAGAAGAGATCACGCTTAG	60.5	Gateway
PRR7	PRR7rev	GCTATCCTCAATGTTTTTTATGTCGTTATCATCAG	58.6	Gateway
PRR7	attB2PRR7rev	CAAGAAAGCTGGGTTGCTATCCTCAATGTTTTTTATGTCGTTATCATCAG	58.6	Gateway
LUX	LUXfor	AGAAGAAGATAACGTTTCGTCAGTTTGTGAAG	59.5	Gateway
LUX	attB1LUXfor	GTACAAAAAAGCAGGCTTAAGAAGAAGATAACGTTTCGTC	50.2	Gateway
LUX	LUXrev	CATGATACTTTGTATGATCCTCTCCTGAACAGATG	60	Gateway
LUX	attB2LUXrev	CAAGAAAGCTGGGTTCATGATACTTTGTATGATCCTCTC	50.7	Gateway
BOA	BOAfor	TGTTTCAAAGGCAGCGTCTGCGTTATG	62.3	Gateway
BOA	attB1BOAfor	GTACAAAAAAGCAGGCTTATGTTTCAAAGGCAGCGTCTG	55.8	Gateway
BOA	BOArev	CTTGTCATTCACGTCACCACCACCAAC	62	Gateway
BOA	attB2BOArev	CAAGAAAGCTGGGTTCTTGTCATTCACGTCACCACC	55.8	Gateway
ELF3	pGWB601_ELF3pro_for	gtcactatggcggcccctcgaCAATAACGTATCACAGCTCCTAGAGC	57	Gibson
ELF3	gib_ELF35_rev	CAGAGGAAGGAAGAAGATGACTTGTGAACAGAGAGAGG	64	Gibson
ELF3	gib_ELF35_for	CCTCTCTCTGTTCACAAGTCATCTTCTTCCTTCCTCTG	64	Gibson
ELF3	gib_ELF31_for	CATCTTGATTCTTCAGCCGCAAACCAAGCAACTGAGAAG	67	Gibson
ELF3	gib_ELF31_rev	TTCTCAGTTGCTTGGTTTGCGGCTGAAGAATCAAGATGC	67	Gibson
ELF3	gib_ELF32_for	CTATAACTCAGTTTCATATTCTGTCTCATTTTGGGAGAAAGAG	61	Gibson
ELF3	gib_ELF32_rev	CTCTTTCTCCCAAAATGAGACAGAATATGAAACTGAGTTATAG	61	Gibson
ELF3	gib_ELF33_for	GCTGCATCACCGGATCTCTTGCTCGATGAGATCAG	67	Gibson
ELF3	gib_ELF33_rev	CTGATCTCATCGAGCAAGAGATCCGGTGATGCAGC	67	Gibson
ELF3	ELF34_NL_for	CGTAAACGCTATGACTCCTCTAAGCCTatggtcttcacactcgaagatttc	55	Gibson
ELF3	ELF34_NL_rev	gaaatcttcgagtgtgaagaccatAGGCTTAGAGGAGTCATAGCGTTTACG	59	Gibson
ELF3	gibson_NL3F10H_rev	cgatcggggaaattcgagcttcagtgatggtgatggtgatggtg	58	Gibson
