# Supplementary material for: Abundant clock proteins point to missing molecular regulation in the plant circadian clock
Source: Mol Syst Biol. 2025 Feb 20;21(4):361–89. doi: 10.1038/s44320-025-00086-5 (PMC11965494; doi:10.1038/s44320-025-00086-5)
Supplement: Supplementary file 8 — Table EV7 [file 44320_2025_86_MOESM8_ESM.xlsx]

## Sheet: EV7 periods
Table EV7
Circadian periods of host plants and complemented, transgenic lines carrying protein reporter fusions, measured using the LUC+ reporter genes listed.
RAE, Relative Amplitude Error from FFT-NLLS analysis. Two groups of seedlings were tested for each line.
Line name	Genotype	Transgenes	Period mean	Period SEM	RAE mean
Col-0 CCA1p:LUC WT	Col-0 wild type	CCA1p:LUC+	24.78	1.6	0.53
detla cl CCA1p:LUC mut	cca1-1/lhy-11	CCA1p:LUC+	18.11	0.44	0.86
detla cl CCA1p:LUC LNL35.1	cca1-1/lhy-11	CCA1p:LUC+, LHYp:LHY-NL3F10H	25.64	0.14	0.44
detla cl CCA1p:LUC CNL63.1	cca1-1/lhy-11	CCA1p:LUC+, CCA1p:CCA1-NL3F10H	25.48	1.82	0.67
toc1-2 CCA1p:LUC mut	toc1-2	CCA1p:LUC+	21.36	0.46	0.49
toc1-2 CCA1p:LUC TN30.2	toc1-2	CCA1:pLUC+, TOC1p:TOC1-NL3F10H	24.96	0.03	0.69
Col-0 CCR2p:LUC WT	Col-0 wild type	CCR2p:LUC+	24.88	1.08	0.69
prr79 CCR2p:LUC	prr7-3/prr9-11	CCR2p:LUC+	28.97	2.84	0.29
prr79 CCR2p:LUC P7NL18.2	prr7-3/prr9-11	CCR2p:LUC+, PRR7p:PRR7-NL3F10H	25.82	1.08	0.39
Col-0 CAB2:pLUC	Col-0 wild type	CAB2p:LUC+	24.37	0.07	0.53
Col CAB2p:LUC lux-2 mut	lux-2	CAB2p:LUC+	26.35	2.76	0.96
lux-2 CAB2p:LUC LUXNL21.2	lux-2	CAB2p:LUC+, LUXp:LUX-NL3F10H	23.58	0.44	0.53
lux-2 CAB2p:LUC LUXNL9.2	lux-2	CAB2p:LUC+, LUXp:LUX-NL3F10H	24.52	0.23	0.45
