# Supplementary material for: Abundant clock proteins point to missing molecular regulation in the plant circadian clock
Source: Mol Syst Biol. 2025 Feb 20;21(4):361–89. doi: 10.1038/s44320-025-00086-5 (PMC11965494; doi:10.1038/s44320-025-00086-5)
Supplement: Supplementary file 10 — Dataset EV1 [file 44320_2025_86_MOESM10_ESM.xlsx]

## Sheet: Dataset EV1 predictions, gaps
Dataset EV1
Predictions, limitations, gaps and areas for future work
System function	Component	Prediction / Limitation / Gap	Outcome	Studies reported, or for others in future
Circadian molecular mechanisms	Clock protein regulation	Prediction: levels of bulk clock proteins are significantly controlled by RNA abundance, as in the Simple Model	Largely correct for rhythmic timing but predicted rhythmic amplitudes varied	Reported data for validation: Predicted/simulated/measured peak and trough levels in Table 1, models and protein timeseries in shared data
	Translation rates	Gap: the simple model used the yeast ribosome elongation rate	as above	Future: compare to directly-measured plant ribosome elongation rates, then to the particular translation rates for the clock genes
	DNA- and protein-binding affinities	Gap: in vitro measured Kd values were available only for LHY, CCA and LUX	Kd data differ from in vivo conditions; no Kd data for PRR proteins	Future: compare to directly-measured affinities for DNA and partner proteins in vitro, then to in vivo binding dynamics
Mechanistic clock gene circuit models	Parameter values	Limitation: U2019, U2020 models use single parameter sets at each stage of model development	Urquiza-Garcia and Millar, 2021, found suitable point solutions in parameter space but a larger region of parameter values might also allow the clock models to fit the data, with slightly different dynamics	Reported resource: SloppyCell output files (shared in FAIRDomHub) estimate the distribution of each parameter value
				Future: model ensembles could use multiple parameter sets drawn from the SloppyCell distributions, preferably with sufficient analysis to understand the differences in their dynamics
	Gene interactions	Limitation: models of the cascade of PRR gene regulation fit the timeseries data similarly, whether using inter-PRR activation or inhibition, both in Fogelmark et al. 2014 and in U2019 vs. U2020	It's unclear what (if any) functional effects determine the balance between activation and repression of PRR genes, so both Fogelmark et al. 2014 and our work include both types of regulation	Future: modelling further prr mutants, perhaps combined with activator mutations, might better constrain the balance between PRR gene activation and repression
	Model variables	Limitation: Lumped variables, notably CCA1 and LHY are combined	Reduces model parameter numbers, while data to distinguish the specific functions of LHY and CCA1 is limited	Future: discriminating data might distinguish LHY and CCA1 functions, e.g. at different temperatures or in natural genetic variants
		Limitation: Selective variables	PRR protein modifications suggested from TOC1 effects on LHY/CCA1 RNA are absent, for example.	Future: include active/inactive PRR protein pools initially, later model (in)activation mechanisms such as phosphorylation
		Limitation: Hypothetical variables	Our models retain hypothetical variable P and multiple pools COP1 complexes	Literature: Seaton et al. 2018 identify P with PhyA, future models could make this explicit substitution; Future: new biochemical data is required to distinguish the temporal contributions of COP1-containing complexes
		Limitation: models focus on the earliest-reported clock genes, which have the most reported data	Some processes might be represented in our models but without their biochemical effectors; other processes might not be represented	Future: expand detailed models to new components (FIO, EBI, LNKs etc); update simplified models that represent as much of the full model's dynamics as possible
Modelling practices	Model format	Prediction: adopting a standard format for model exchange will faciliate model re-use	Models have been shared in SBML format wherever possible; past models have been re-used from SBML files but also from Matlab files.	Reported resource: all U2019 and U2020 versions are available in SBML and other formats (Copasi, Antimony)
	Model versioning	Prediction: growing data availability will allow model updating, and numerical methods will allow model ensembles, requiring a naming convention for model versions	The convention proposed in Flis et al., 2015, is adopted in this work	Validation reported: multiple parameter sets were published in different versions of models P2011 and F2014, and here U2019 and U2020; alternative representations of the same parameter set in P2011
	Goodness of fit	Prediction: progress in modelling should improve models' fit to reference data sets, requiring a convention to assess and recognise this form of progress	No convention exists. This work compares U2019 and U2020 to the data using a custom-built indicator.	Reported resources: our protein timeseries data are shared, adding to reference RNA timeseries data from Flis et al., 2015. cvRMSE was suggested as a flexible indicator of model fit (Chew et al., 2022), based on practice in other research fields
	Application in biological engineering	Prediction: the complexity of detailed models is justified by their explicit depiction of the components required to understand natural genetic variation, or to engineer new variants	Our simplified estimation of Kd's from genomic sequence is an example of the sequence-driven model components that will be required.	Reported data: Figure 10b illustrates a first step towards using sequence inputs to U2019.5 to simulate natural genetic variation
DNA-binding proteins	Model of sequence-dependent binding	Limitation: genome-wide protein binding in vivo is modelled in the biochemical kinetics for just the few clock genes	This simplification should be recognised as a first approximation	Future: statistical mechanics approaches can be applied, constrained in part by the protein numbers reported here
		Limitation: interaction of neighbouring/overlapping protein-binding and modification sites within chromatin is ignored	This simplification should be recognised as a first approximation	Future: the DNA-binding model could be extended with functional data from cis-element analysis in vivo and nucleosome positioning etc data
		Limitation: the total Kd's were estimated for the intergenic region upstream of clock genes	This simplification should be recognised as a first approximation	Future: compare the results if this calculation is limited to only the specific sequence intervals identified by ChIP-seq in each promoter
	Data on DNA-binding site preferences	Prediction: biophysical assays of DNA-binding Kd in vitro will be relevant in vivo	Mixed results suggest missing levels of molecular regulation in the models	Reported data: linear relationships of SPR/EMSA data with PBM data suggest that in vitro data sets might be consistent (Figure 5). Simulated Kd in vivo is closer to these values for the fraction of LUX in the EC than for bulk LHY/CCA1 (Figure 4 and Table 2)
		Gap: few binding sequences tested in specific, biophysical assays of clock proteins; few clock proteins tested in PBMs	for example, the single "non-binding" sequence tested for LHY/CCA1 binding was a mutation of the high-affinity consensus, far from the weakest binding in PBM data	Broader issue, we speculate limited by global capacity in plant biochemistry and biophysics, and by a research culture of qualitative discovery; one post-doc described these studies "the most boring part of my time in the lab"
		Gap: few/no measures of plant DNA-binding protein dynamics in vivo	Even the available in vitro data needed new calibration to compare to the simulated Kd's in vivo	Broader issue: some imaging methods are harder to apply in plants due to plant cell walls and chlorophyll fluorescence
NanoLUC reporter protein	NanoLUC reporter plants	Gap: protein fusion reporters focus on a subset of clock proteins	The very large GI protein was not tested here but GI is known to be regulated in part by its interactions, which would not be detectable by our bulk fusion assays.	Resource reported: a range of our NanoLUC vectors are alerady available from AddGene. Some of the transgenic Arabidopsis reporter lines are already available and remaining lines will be deposited at the uNASC stock centre.
	NanoLUC assay in vitro	Limitation: calibration of our assays uses available data values, for example the cell number per gramme leaf fresh weight (Flis et al., 2015)	Our analysis is consistent with the TiMet RNA timeseries used in the simple model but the uncertainty in the calibration is unknown	Future: repeat the calibration for multiple sample types
	NanoLUC assay in vivo	Gap: does NanoLUC bioluminescence activate plant photoreceptors?	"Dark" conditions might be altered by the furimazine substrate; expected to affect hypersensitive, dark-grown seedlings far more than the light-grown plants tested here.	Future: test etiolated hypocotyl length in the brightest NanoLUC lines, with and without substrate: similar to early controls for Firefly LUC (Millar et al, 1992)
		Gap: calibration of camera/luminometer equipment is not in absolute units (photons)	In vivo assays cannot indicate absolute protein levels	Future: sealed radioactive standards are available for luminometers, and can also calibrate low-light cameras
Genetic analysis	NanoLUC reporter plants	Limitation: representative transgenic lines were selected, where the protein fusion transgene complemented the host plant's clock gene mutation	Each transgenic line gives a point estimate of the functional protein level, rather than mapping the relationship between protein levels and clock function	Future: an allelic series of transgenic lines with different expression levels could be derived for each protein reporter, to test this quantitative relationship
		Limitation: double-mutant host plants were complemented for LHY and CCA1, and for PRR7. Possible functional distinctions between LHY and CCA1, and between PRR7 and PRR9, might affect the complementation by individual clock protein fusions	As noted above, there are limited data to distinguish LHY and CCA1 functions. This approach should be recognised as a first approximation.	Future: the allelic series in the line above will be useful, along with single-mutant backgrounds, to test the individual gene functions
Unified molecular, organismal and evolutionary genetics, aka Systems Biology	Model integration	Limitation: the causal chain from genome sequence, to plant traits in the field, spans multiple models	the sequence-driven model for Kd and the U2019/U2020 clock models reported here, the FMv2 plant-scale model and the FM-life lifecycle model, are not only separate models but also run natively in different computing environments	Future: the FMv2 was composed from four existing models (Chew et al. 2014), so that process of composition could be extended in future, in order to link the other models, possibly using statistical emulators if the low-level models are too computationally demanding to run in full.
	Software implementation	Gap: there is no widely-usable interface for biologists to run such a linked model	The intellectual challenge of knowing multiple models well enough to understand and then test their composition is compounded by the technical challenge of running the different environments	Future: in Millar et al. 2019, we discussed the strategic choice between refactoring all the models into a common modelling platform, or linking disparate models across different platforms
	Making genome sequence an input to the models	Limitation: only the LHY/CCA1 and LUX DNA-binding site sequences affect parameter values in U2019/U2020 clock models	Some data available are absent from the model, for example on sequence-specific, post-translational effects due to RNA structure	Future: potential modeling of temperature-specific, alternative splicing data is noted in the Discussion
	Natural variation	Gap: no description of natural genetic variation has been linked to the circadian clock models	The At1001 genomes resource is used here as a starting illustration	Reported illustration: the potential effects of natural genetic variation in GI sequences across many accessions (Figure 10b) are included as an illustration of the future potential from this approach.
